# Supplementary material for: Deficiency of Axl aggravates pulmonary arterial hypertension via BMPR2
Source: Commun Biol. 2021 Aug 24;4:1002. doi: 10.1038/s42003-021-02531-1 (PMC8385080; doi:10.1038/s42003-021-02531-1)
Supplement: Supplementary file 4 — Supplementary Data 1. [file 42003_2021_2531_MOESM4_ESM.xlsx]

## Sheet: Figure 1
Figure 1a			R428				Figure 1b			R428				Figure 1c			R428				Figure 1d			R428
	DMSO BM	DMSO PDGF-BB	1µM	2.5µM	5 µM			DMSO BM	DMSO PDGF-BB	1µM	2.5µM	5 µM			DMSO BM	DMSO PDGF-BB	1µM	2.5µM	5 µM			DMSO BM	DMSO PDGF-BB	1µM	2.5µM	5 µM
Run #1	0.05907	0.290241	0.233019	0.1098	0.08983		Run #1	0.958333	2.1625	1.82708	1.15625	1.10208		Run #1	0.0835	0.568	0.5709	0.3554	0.112		Run #1	0.282353	2.82353	1.83529	2.54118	0.141176
	0.08403	0.240029	0.20829	0.1234	0.077861			1.00625	2.44375	2.15625	1.58125	1.05417			0.0884	0.7011	0.6106	0.3284	0.1342			0.423529	3.52941	2.4	2.11765	0.282353
	0.094049	0.221979	0.256492	0.1001	0.09361			0.814583	2.53958	2.44375	1.725	1.53333			0.094	0.6677	0.5903	0.3165	0.1036			0.423529	2.68235	2.4	1.69412	0.141176
Average	0.0790497	0.25075	0.2326	0.1111	0.0871003		Average	0.926389	2.38194	2.14236	1.4875	1.22986		Average	0.0886333	0.6456	0.5906	0.333433	0.1166		Average	0.376471	3.01176	2.21176	2.11765	0.188235
Run #2	0.06956	0.129866	0.09876	0.1001	0.085499		Run #2	1.62917	2.44375	2.10833	1.58125	0.910417		Run #2	0.0922	0.6888	0.7098	0.3381	0.0936		Run #2	0.282353	1.55294	2.25882	2.11765	0.141176
	0.05891	0.149985	0.14456	0.0902	0.081249			0.2875	2.10833	1.53333	1.15	0.479167			0.0956	0.6238	0.6295	0.3857	0.10593			0.705882	2.96471	3.10588	2.11765	2.11765
	0.07951	0.139624	0.13955	0.0411	0.064925			0.239583	2.20417	1.53333	0.8625	0.0958333			0.0883	0.5184	0.7038	0.361	0.11928			0.423529	2.54118	3.24706	1.41176	1.83529
Average	0.0693267	0.139825	0.127623	0.0771333	0.0772243		Average	0.71875	2.25208	1.725	1.19792	0.495139		Average	0.0900905	0.630486	0.629357	0.345505	0.112173		Average	0.470588	2.35294	2.87059	1.88235	1.36471
Run #3	0.05221	0.380921	0.100691	0.069289	0.099602		Run #3	1.29668	1.82083	1.67708	1.19792	0.191667		Run #3	0.0901	0.6904	0.5973	0.31001	0.09573		Run #3	0.282353	2.96471	3.67059	1.41176	1.55294
	0.10126	0.260151	0.088382	0.094392	0.087212			0.43125	1.86875	1.58125	1.19792	0.0958333			0.0929	0.545	0.6561	0.3893	0.12987			0.847059	1.83529	3.10588	0.847059	0.564706
	0.092009	0.250002	0.079052	0.073545	0.052961			1.05417	1.86875	1.38958	1.00625	0.383333			0.0794	0.654	0.71847	0.2971	0.1311			0.282353	4.8		4.65882	0.564706
Average	0.0818263	0.297025	0.089375	0.0790753	0.079925		Average	0.927364	1.85278	1.54931	1.13403	0.223611		Average	0.0893749	0.630299	0.636975	0.341859	0.114008		Average	0.470588	3.2	3.38824	2.30588	0.894118
Run #4	0.113712	0.14401	0.12138	0.0819	0.09639		Run #4	1.05417	1.58125	1.38958	1.19792	1.62917		Run #4	0.20011	0.75649	0.767831	0.489721	0.183241		Run #4	0.564706	4.94118	3.38824	3.81176	0.282353
	0.118673	0.1957	0.11715	0.1518	0.12742			1.34167	1.29375	1.24583	1.24583	0.335417			0.2449	0.865024	0.745104	0.418293	0.193646			0.423529	4.23529	6.63529	4.23529	0.282353
	0.087939	0.1646	0.1415	0.0717	0.09913			0.814583	2.06042	1.00625	1.05417	0.14375			0.2654	0.77762	0.806231	0.447534	0.17865			0.141176	4.51765	3.38824		0.423529
Average	0.106775	0.168103	0.126677	0.1018	0.107647		Average	1.07014	1.64514	1.21389	1.16597	0.702778		Average	0.236803	0.799711	0.773055	0.451849	0.185179		Average	0.376471	4.56471	4.47059	4.02353	0.329412
							Biological replicates	1						Biological replicates	1						Biological replicates	1
Biological replicates	1						Technical replicates	3						Technical replicates	3						Technical replicates	3
Technical replicates	3						Independent runs	4						Independent runs	4						Independent runs	4
Independent runs	4
Figure 1e,f							Figure 1e,f							Figure 1g,h							Figure 1i
																	R428
															DMSO BM	DMSO PDGF-BB	1µM	2.5µM	5µM			sh ctrl	sh Axl	ctrl OE	ctrl Axl
			R428						R428					Exp 1	0.5678	7.9087	4.5	3.035	0.25821		Run #1	8.63	0.871	5.46416	15.5625
	DMSO BM	DMSO PDGF-BB	1µM	2.5µM	5µM		DMSO BM	DMSO PDGF-BB	1µM	2.5µM	5µM			Exp 2	1.0897	12.0236	8.9023	5.19123	1.895			7.21	0.841	5.73582	12.996
Run #1	1.16665	0.212802	0.255202	0.357148	0.602928	Run #1	1.48413	7.75857	2.53303	0.186041	0.0377148			Exp 3	0.7896	9.753	5.0928	4.9057	2.9			7.844	0.854	5.45237	13.8674
Run #2	1.25858	0.170477	0.177279	0.597089	0.67753	Run #2	1.01415	8.45569	2.07079	0.282824	0.170678			Exp 4	1.97	14.0236	7.23	6.123	1.5		Run #2	8.347	0.964	5.054	12.095
Run #3	0.747638	0.0871777	0.168899	0.416008	0.453349	Run #3	0.501722	8.28393	1.51373	0.516789	0.0461751			Biological replicates	1							8.451	0.657	6.097	14.457
Biological replicates	1					Biological replicates	1							Technical replicates	2							7.036	0.759	5.034	13.976
Independent runs	3					Independent runs	3							Independent runs	4						Run #3	6.634	0.514057	8.22491	12.1257
																						5.856	0.486327	5.6962	20.8215
																						5.058	0.493205	7.54321	14.5684
																					Run #4	7.032	0.325	6.031	13.095
																						5.982	0.467	5.024	12.765
																						6.472	0.756	5.847	14.895
																					Biological replicates	1
																					Technical replicates	3
																					Realtime PCR runs	2
														Figure 1j,k
															Control			Axl+					shControl			shAxl
														hPASMCs								hPASMCs
														0 nM	0.6938	0.685	0.631	0.669933	0.8732	0.8765	0.9022	0 nM	0.7779	0.9112	0.9424	0.6491	0.6825	0.661
														1 µM R428	0.5393	0.5568	0.5279	0.541333	0.6064	0.6228	0.5655	1 µM R428	0.5985	0.6062	0.7685	0.6314	0.6021	0.6694
														2.5 µM R428	0.4365	0.4852	0.468	0.463233	0.419	0.3718	0.4025	2.5 µM R428	0.4487	0.3845	0.5536	0.5294	0.5595	0.5904
														5 µM R428	0.3967	0.4085	0.4076	0.404267	0.342	0.3011	0.3362	5 µM R428	0.4608	0.4107	0.4169	0.495	0.4938	0.4831
														% of cells								% of cells
														0 nM	103.563	102.249	94.1885	100	130.341	130.834	134.67	0 nM	88.6833	103.88	107.437	73.9996	77.8073	75.3563
														1 µM R428	80.5005	83.1127	78.7989	80.8041	90.5165	92.9645	84.4114	1 µM R428	68.231	69.1089	87.6116	71.9818	68.6415	76.3139
														2.5 µM R428	65.1557	72.4251	69.8577	69.1462	62.5435	55.4981	60.0806	2.5 µM R428	51.1533	43.8343	63.1123	60.3534	63.7849	67.3076
														5 µM R428	59.2148	60.9762	60.8419		51.0499	44.9448	50.1841	5 µM R428	52.5328	46.8212	47.528	56.4317	56.2949	55.0751
															Control				Axl+				shControl			shAxl
														hPASMCs								hPASMCs
														0 nM	0.8982	1.0474	0.9178	0.954467	1.116	1.336	1.04498	0 nM	0.9565	0.8794	1.0015	0.748	0.86	0.823
														1 µM R428	0.9026	0.8997	0.8332	0.8785	0.7026	0.7253	0.82365	1 µM R428	0.8082	0.691	0.7834	0.7856	0.8019	0.8721
														2.5 µM R428	0.7588	0.7672	0.7453	0.7571	0.5421	0.5788	0.69155	2.5 µM R428	0.5252	0.4807	0.5076	0.6661	0.6045	0.8059
														5 µM R428	0.5114	0.5529	0.598	0.5541	0.3334	0.3977	0.49125	5 µM R428	0.4735	0.4145	0.4655	0.5688	0.5857	0.6412
														% of cells								% of cells
														0 nM	94.1049	109.737	96.1584	100	116.924	139.973	109.483	0 nM	101.131	92.9795	105.889	79.0865	90.9283	87.0163
														1 µM R428	94.5659	94.2621	87.2948	92.0409	73.6118	75.9901	86.2943	1 µM R428	85.4515	73.0598	82.8293	83.062	84.7854	92.2077
														2.5 µM R428	79.4999	80.38	78.0855	79.3218	56.7961	60.6412	72.4541	2.5 µM R428	55.5297	50.8247	53.6689	70.4272	63.9141	85.2083
														5 µM R428	53.5797	57.9276	62.6528	58.0534	34.9305	41.6672	51.4685	5 µM R428	50.0634	43.8253	49.2176	60.1396	61.9264	67.7945
														Biological replicates	1							Biological replicates	1
														Technical replicates	2 or 3							Technical replicates	2 or 3
														Independent runs	2							Independent runs	2

## Sheet: Figure 2
	Figure 2a			R428							Figure 2b		R428										Figure 2c		R428
		DMSO BM	DMSO GF	10nM	500nM	1µM	2.5µM	5 µM			background ctrl	low control	10nM	500nM	1µM	2.5µM	5 µM	SSP	Triton 2% high control				background ctrl	low control	10nM	500nM	1µM	2.5µM	5 µM	SSP	Triton 2% high control
	Run #1	0.36	0.1042	0.3542	0.3065	0.3133	0.1313	0.0755		Run #1	0.0528	0.1206	0.1221	0.1252	0.144	0.1554	0.2501	0.3279	0.324			Run #1	0.3486	1.0215	1.1387	0.959	1.12	1.949	2.1903	2.994	1.729
		0.4309	1.0211	0.3418	0.2429	0.215	0.1144	0.0415			0.0523	0.1102	0.1285	0.1363	0.1295	0.2618	0.3323	0.316	0.3885				0.3595	0.9578	0.9175	0.7604	1.2517	1.9008	1.8178	2.8821	1.7198
		0.3411	1.0205	0.2477	0.1954	0.1923	0.1216	0.0554			0.0581	0.0998	0.1201	0.1906	0.2121	0.2862	0.3887	0.297	0.3525				0.3631	1.0423	1.2382	0.9195	1.294	1.5221	1.9833	2.3164	1.8548
	Average	0.377333	0.715267	0.314567	0.248267	0.2402	0.122433	0.0574667		Average	0.0544	0.1102	0.123567	0.1507	0.161867	0.234467	0.3237	0.313633	0.355			Average	0.357067	1.0072	1.09813	0.879633	1.2219	1.79063	1.99713	2.73083	1.76787
										Run #2	0.0938	0.163	0.1202	0.1528	0.193	0.3841	0.4411	0.3718	0.5562			Run #2	0.3085	0.837	0.4678	1.0903	1.4484	1.9717	1.798	1.92	2.21
	Run #2	0.2999	1.0481	0.3203	0.2377	0.1824	0.1206	0.0577			0.0675	0.0547	0.1585	0.2587	0.2124	0.3084	0.3325	0.4033	0.5042				0.3108	0.8107	0.5045	0.999946	1.3755	1.81113	1.7411	2.626	2.3815
		0.5759	1.0281	0.3622	0.2941	0.2679	0.1708	0.1252			0.102	0.1322	0.1498	0.1794	0.1758	0.3361	0.4071	0.3544	0.4336				0.3069	0.9007	0.3753	0.993199	1.3904	1.2917	1.686	2.60002	2.48982
		0.5865	1.2414	0.3888	0.2869	0.3103	0.166	0.1041		Average	0.0877667	0.116633	0.142833	0.196967	0.193733	0.342867	0.393567	0.3765	0.498			Average	0.308733	0.849467	0.4492	1.02781	1.40477	1.69151	1.7417	2.38201	2.36044
	Average	0.487433	1.10587	0.3571	0.2729	0.253533	0.152467	0.0956667		Run #3	0.0494	0.1044	0.1299	0.1297	0.1563	0.2499	0.3424	0.4191	0.5562				0.25717	1.0882	0.53448	1.1568	1.8046	1.9121	1.8307	2.46358	3.01646
											0.0577	0.1176	0.1154	0.1382	0.1663	0.2873	0.3503	0.3614	0.5042			Run #3	0.299937	1.372	0.649727	1.5336	1.9809	1.9975	1.8627	2.87436	3.10333
	Run #3	0.3727	1.1233	0.383	0.2991	0.2859	0.1762	0.0949			0.0531	0.1101	0.1195	0.1278	0.1747	0.275	0.3058	0.4784	0.4336			Average	0.278553	1.2301	0.592104	1.3452	1.89275	1.9548	1.8467	2.66897	3.05989
		0.3387	1.0263	0.4844	0.3225	0.3107	0.2034	0.1026		Average	0.0534	0.1107	0.1216	0.1319	0.165767	0.270733	0.332833	0.419633	0.498			Biological replicates	1
		0.4743	1.0228	0.4456	0.2831	0.253867	0.180594	0.0859436		Biological replicates	1											Technical replicates	2-3
	Average	0.395233	1.05747	0.437667	0.301567	0.283489	0.186731	0.0944812		Technical replicates	3											Independent runs	3
	Biological replicates	1								Independent runs	3
	Technical replicates	3
	Independent runs	3
	Figure 2d										Figure 2e								Figure 2f		R428					Figure 2g		R428
		ctrl		50nM		500nM		2.5µM						R428						DMSO	10 nM	50 nM	500nM	1 µM			DMSO	10 nM	50 nM	500nM	1 µM
		all	hoechst	all	hoechst	all	hoechst	all	hoechst			%	DMSO	50 nM	500 nM	1µM	2.5 µM			1.12026			2.87553	5.32886			1.09224	1.09823	1.69359	1.51226	1.99944
		28	3	35	3	31	3	20	2		Run #1		6.38298	23.1707	14.7727	25	30.3797		Run #1	1.0821			2.46883	5.95387		Run #1	1.06897	0.795765	1.62226	1.28944	1.75759
		32	1	39	5	56	3	23	2				5.15464	26.506	27.8351	36.8421	44.2105			0.79765			3.06063	5.71133			0.838794	0.856111	1.36306	1.29527	1.56713
		21	2	30	2	37	8	20	1		Run #2		19.2771	30.6122	26.087	26.5957	43.3333			1.22697	1.41922		1.88583	4.57922			1.17087	1.06796	1.13362	1.26888	1.78505
		21	1	18	1	32	5	21	1				4.5977	27.3684	32.1839	33.6842	40.2299		Run #2	0.643986	1.04616		2.48978	4.90788		Run #2	0.908261	1.40626	1.97759	1.38558	2.05616
	Run #1	33	1	31	3	51	10	28	3		Run #3		9.18367	24.2105	21.6495	33.3333	43.75			1.12904	2.0351		2.59671	3.93156			0.920874	1.08326	1.02844	2.07169	2.06802
		37	2	34	5	45	6	32	2				3.19149	23.1579	37.234	29.8969	50			0.680607		1.3465	2.89767				1.19022	1.04183	1.60661	1.43459	1.94811
		37	1	37	4	27	3	30	6		Run #4		2.04082	21.2121	25.5102	28.5714	42.7083		Run #3	1.03161		1.24567	1.84663			Run #3	1.01407	0.754896	1.29876	1.22321	1.71868
		38	2	32	2	33	4	17	3				5.43478	23.7113	35.1064	35.1064	41.3043			1.28779		1.243	3.59226				0.795715	0.812143	1.29305		1.48664
		16	1	28	5	39	6	18	4		Run #5		0	21.0526			31.9149			1.14703	1.70738	1.81336	3.90958	4.71669			0.977293		1.40298	1.30121	2.08549
		40	2	43	7	33	4	26	4				0	30.2326	29.7872	37.234	40.8602		Run #4	1.1188	1.42579	1.21628	2.95887	4.52189		Run #4	1.08178		2.29168	1.28764	2.37153
		22	2	32	5			25	2		Biological replicates	1								0.734166	1.98184	1.23697	3.69668	6.56731			0.94091			1.83811	2.53968
		22	2	49	5			21	4		Technical replicates	2								1.02366	1.72605	1.36513	3.18416	2.89651		Biological replicates	1
								17	2		Independent runs	5							Run #5	0.950458	1.23104	2.16469	5.42114	3.37301		Technical replicates	3
																				1.02589	1.75119	1.15601	4.14955	4.09565		Independent runs	4
		58	2	12	1	76	2	12	4										Biological replicates	1
		42	0	28	4	47	6	23	2										Technical replicates	3
		25	1	33	2	23	5	22	4										Independent runs	5
		31	1	28	1	42	9	21	3
	Run #2	43	1	21	3	34	7	29	3
		19	2	23	6	28	4	21	4
		31	1	28	3	32	8	27	6
		51	2	22	2	33	8	16	3
		16	2	28	5	32	5	13	4
		40	1	34	7	23	1	23	4
				45	3			20	4
																	Figure 2h		si ctrl	si AXL	si ctrl	si AXL	si ctrl	si AXL
																	Run1	Run #1	1.2	0.279	0.89	1.417	0.769	0.629
		47	2	23	2	19	1	18	3										1.302	0.285	0.567	1.209	1.209	0.662
		32	1	18	3	23	2	24	4										1.233	0.209	0.709	1.234	1.0219	0.0501869
	Run #3	15	1	19	4	38	6	18	5									Run #2	0.831	0.308	0.981	1.34
		21	2	16	2	32	7	19	2										0.894	0.675	0.769	1.472	0.95578	0.638084
		22	2	25	3	22	3	32	2										0.854	0.344	0.533	1.561	0.757319	0.526352
		21	2	28	2	23	5	22	6								Run2	Run #1	0.968	0.218	1.127	1.54	1.2869	0.519741
																			0.865	0.295	1.095	1.625
																			0.907	0.633	1.134	1.342	1.05084	0.5584
																		Run #2	0.943	0.522	1.033	1.405	0.867448	0.45898
		17	1	32	3	17	3	25	7										0.978	0.431	1.033	1.206	1.08172	0.638421
		21	2	34	2	23	6	18	4										0.973	0.337	1.243	1.497
		27	2	28	4	32	8	14	5								Run3	Run #1	0.675	0.256	1.134	1.498	1.098	0.568
		34	2	41	7	31	5	24	5										0.766	0.298	1.009	1.514	0.865	0.652
				32	1			13	5										0.712	0.301	1.011	1.398
				37	1													Run #2	1.201	0.311	0.986	1.298	0.937	0.678
																			1.011	0.212	0.929	1.316	0.995	0.502
	Biological replicates	1																	0.989	0.203	0.988	1.441
	Technical replicates	10,12															Biological replicates	1
	Independent runs	4															Technical replicates	3
																	Realtime PCR runs	2
																	Independent runs	3

## Sheet: Figure 3
	Figure 3a					Figure 3f
		Healthy	MCT	MCT + R428			Nox	Su/Hox	Su/Hox + R428
	Rat #1	0.51	1.36	1.55		Rat #1	0.26	0.68	0.67
	Rat #2	0.63	1.27	1.53		Rat #2	0.28	0.61	0.59
	Rat #3	0.6	0.725941	1.55		Rat #3	0.26	0.73	0.62
	Rat #4	0.52	0.669811	1.84		Rat #4	0.26	0.58	0.77
	Rat #5	0.54	0.974904	1.51		Rat #5	0.29	0.58	0.74
	Rat #6	0.55		0.95		Rat #6	0.27	0.68	0.75
	Biological replicates	5-6				Rat #7	0.27	0.64	0.7
						Rat #8	0.29	0.71	0.75
						Biological replicates	8
	Figure 3b					Figure 3g
		Healthy	MCT	MCT + R428			Nox	Su/Hox	Su/Hox + R428
	Rat #1	28.08	51.9	52.87		Rat #1	22.546	73.1058	77.2561
	Rat #2	32.12	57.7	88.39		Rat #2	26.6205	63.3078	75.9204
	Rat #3	25.85	43.87	83.99		Rat #3	26.4885	66.1752	78.7876
	Rat #4	21.49	44.37	86.98		Rat #4	30.3258	61.65	74.8193
	Rat #5	30.75	59.68	88.59		Rat #5	22.7401	61.5239	76.4185
	Rat #6	26.02		52.17		Rat #6	26.4294	68.9988	63.7245
	Biological replicates	5-6				Rat #7	30.1324	71.6823	70.2735
						Rat #8	27.5352	65.5414	80.0794
						Rat #9			76.11
						Biological replicates	8-9
	Figure 3c					Figure 3h
		Healthy	MCT	MCT + R428			Nox	Su/Hox	Su/Hox + R428
	Rat #1	119.65	76.84	27.28		Rat #1	56.83	47.26	18.48
	Rat #2	118.72	50.04	55.99		Rat #2	63.05	29.76	23.52
	Rat #3	116.66	65.47	27.72		Rat #3	69.07	27.65	21.17
	Rat #4	111.23	71.27	40.31		Rat #4	58.45	29.9	21.12
	Rat #5	111.45	70.53	25.68		Rat #5	65.45	25.33	21.22
	Rat #6	85.81		43.04		Rat #6	58.62	25.49	27.18
	Biological replicates	5-6				Rat #7	63.37	30.56	23.96
						Rat #8	65.32	39.25	16.1
						Rat #9			24.45
						Biological replicates	8-9
	Figure 3d					Figure 3i
		Healthy	MCT	MCT + R428			Nox	Su/Hox	Su/Hox + R428
	Rat #1	2.67	2.25	1.5		Rat #1	2.1	1.46	1.09
	Rat #2	2.5	1.6	2		Rat #2	2.2		0.99
	Rat #3	2.7	2	0.9		Rat #3	2.33	1.3	1
	Rat #4	2.6	2.33	1.69		Rat #4	2.05	1.1	1.02
	Rat #5	2.68	2.29	1.3		Rat #5	2.1	1	0.97
	Rat #6	2.3		1.5		Rat #6	2.29	1.4	1
	Biological replicates	5-6				Rat #7	2.3		1.3
						Rat #8	2	1.1	1
						Rat #9		1.2	1.1
								1.4
						Biological replicates	8-9
	Figure 3e					Figure 3j
		Healthy	MCT	MCT + R428			Nox	Su/Hox	Su/Hox + R428
	Rat #1	1.30025	3.12739	6.51158		Rat #1	1.22985	4.76441	10.7439
	Rat #2	1.43706	5.76551	3.86746		Rat #2	1.35108		8.71535
	Rat #3	1.23862	3.24339	10.4598		Rat #3	1.18119	6.10529	10.7928
	Rat #4	0.923555	3.40581	7.7299		Rat #4	1.66027	7.06028	9.56497
	Rat #5	1.65554	4.4421	11.0079		Rat #5	1.09792	6.39181	9.86742
	Rat #6	1.71358		6.89582		Rat #6	1.46529	7.23811	6.75226
	Biological replicates	5-6				Rat #7	1.5216		8.35891
						Rat #8	1.30257	7.82293	13.131
						Rat #9		7.01342	7.65852
								5.00953
						Biological replicates	8-9

## Sheet: Figure 4
		Figure 4b																		Figure 4c							Figure 4m
			Nox	Su/Hox	Su/Hox + R428																Nox	Su/Hox	Su/Hox + R428
		Rat #1	1.13049	1.71615	20.6572															Rat #1	0.899358	6.55246	14.5246					Nox	Su/Hox	Su/Hox + R428
		Rat #2	1.13963	1.83289	9.99668															Rat #2	0.883456	2.62099	7.48073				Rat #1	22.2378	26.5798	36.4696
		Rat #3	0.848073	3.06137	26.3412															Rat #3	1.20128	4.64133	5.73341				Rat #2	20.8216	27.8624	30.9853
		Rat #4	0.881804	2.7072	12.7959															Rat #4	1.03453	4.75054	7.64454				Rat #3	18.978	25.1202	25.7482
		Rat #5		3.65501	5.83861															Rat #5	0.546732	2.62099	18.1831				Rat #4	20.8851	21.2124	34.2251
																				Biological replicates	5	5	5				Rat #5	22.986	25.491	23.7442
		Biological replicates	4-5																								Rat #6	19.8397	25.0979	25.9152
																											Rat #7			31.74
																											Rat #8			30.47
																											Rat #9			28.4
		Figure 4d																		Figure 4f							Biological replicates	6	6	9
			Nox	Su/Hox	Su/Hox + R428																						Technical replicates	2
		Rat #1	0.194864	4.21179	54.1635																Nox	Su/Hox	Su/Hox + R428
		Rat #2	1.65144	9.04024	49.5223															Rat #1	217.073	240.582	332.505				Figure 4g
		Rat #3	0.878923	6.49582	14.2994															Rat #2	173.448	281.42	329.001					Nox	Su/Hox	Su/Hox + R428
		Rat #4	1.27478	9.62547	19.003															Rat #3	155.365	155.553	314.045				Rat #1	23.1382	33.1094	30.691
		Rat #5		18.0114	21.8218															Rat #4	111.438	282.55	318.415				Rat #2	22.2553	32.6967	25.643
																				Rat #5	139.052	204.001	298.335				Rat #3	29.4722	22.4472	70.5182
		Biological replicates	4-5																	Rat #6	176.198	264.203	266.84				Rat #4	21.9194	28.3301	30.5086
																				Rat #7			302.404				Rat #5		27.0921	52.6583
																				Biological replicates	6	6	7				Rat #6		25.4031	51.8234
																											Biological replicates	4	6	6
																											Technical replicates	2
		Figure 4e																		Figure 4h
			Nox	Su/Hox	Su/Hox + R428
		Rat #1	0.331852	16.4249	171.103																Nox	Su/Hox	Su/Hox + R428
		Rat #2	1.41527	48.3171	133.519															Rat #1	1.34717	1.00502	3.68834
		Rat #3	1.71048	53.1013	94.9757															Rat #2	0.818159	1.53034	5.31782
		Rat #4	0.542401	73.829	109.513															Rat #3	0.834667	1.83604	3.46636
		Rat #5		114.254	88.7542															Rat #4		2.16149	2.83943
		Biological replicates	4-5																	Rat #5		3.08793	3.30811
																				Biological replicates	3	5	5
		Figure 4k					Figure 4l													Figure 4i					Figure 4j
			Nox	Su/Hox	Su/Hox + R428			Nox	Su/Hox	Su/Hox + R428
		Biol repl #1	1.3227	1.07437	4.51112		Biol repl #1	0.586739	1.24469	2.7053											Nox	Su/Hox	Su/Hox + R428			Nox	Su/Hox	Su/Hox + R428
			1.11999	0.825584	5.00541			0.530634	1.4199	2.74307										Rat #1	1.1155	2.29382	6.92501		Rat #1	1.9576	2.73369	4.56182
		Biol repl #2	1.26882	1.96358	2.6454		Biol repl #2	0.976567	1.12178	1.42978										Rat #2	0.958451	3.13284	6.89027		Rat #2	1.01059	2.41077	4.45954
			1.06695	1.78199	2.28705			0.771528	0.874052	1.46997										Rat #3	0.926049	4.36803	5.90061		Rat #3	0.0318139	4.10425	1.30031
		Biol repl #3	0.484137	2.3677	3.39518		Biol repl #3	0.771528	1.80975	1.67689										Rat #4		6.16847	8.3006		Rat #4		5.61673	5.10689
			0.445497	1.60602	3.37173	Run #1		0.740099	1.86063	1.68856	Run #1									Rat #5		5.50674	8.10402		Rat #5		6.50809	1.06529
		Biol repl #4	1.02348	2.31897	1.88359		Biol repl #4	0.850151	1.7481	1.17755										Biological replicates	3	5	5		Biological replicates	3	5	5
			0.988619	1.7094	1.88359			0.776894	1.36206	1.92624
		Biol repl #5	1.16755	1.67422	4.03757		Biol repl #5	1.22756	2.32268	2.48939
			1.11225	1.49847	4.5425			2.10788	2.07886	2.12254
		Biol repl #6		2.46825	6.16238		Biol repl #6		2.22806	3.6195
				2.30296	4.70269				1.60858	3.6195
		Biol repl #7			4.9024		Biol repl #7			2.5951
					4.09393					2.40459
		Biol repl #1	1.20956	0.657881	2.82498		Biol repl #1	1.19067	3.29611	5.75492
			0.771207	0.681507	3.81017			0.657738		6.00934
		Biol repl #2	0.884886	2.5753	4.65352		Biol repl #2	0.868127	4.69399	3.55473
			1.57505	1.36297	3.32279			1.37194	4.92996	6.12455
		Biol repl #3	0.604869	1.56977	3.47832		Biol repl #3	0.619082	4.771	9.69405
			0.870334	2.01613	3.7532			0.967243	4.99049	8.32878
		Biol repl #4	0.923157	1.33727	3.10826	Run #2	Biol repl #4	1.06627		6.19609	Run #2
			1.07929	1.03472	3.63496			0.784333		5.82898
		Biol repl #5	1.05358	2.31904	2.48049		Biol repl #5	1.20962	4.11418	3.19015
			1.02808	2.82488	2.81444			1.26498	4.15962	3.90567
		Biol repl #6		1.4679	3.882		Biol repl #6		3.11046	2.98439
				1.44352	4.46897				3.08306	3.90695
		Biol repl #7			1.41287		Biol repl #7			3.08815
					2.57535					2.36536
		Biol repl #1	1.17157	1.10635	2.46306		Biol repl #1	1.25072	1.86067	1.38431
			0.74645	0.799672	3.00278			0.408882	2.34403	0.70305
		Biol repl #2	1.2636	1.96446	2.43386		Biol repl #2	0.834554	3.11454	1.16983
			1.30144	1.07199	1.66527			1.28093	1.6276	1.7035
		Biol repl #3	0.616058	1.22537	2.01395		Biol repl #3	2.38349	0.530684	1.68931
			0.693638	1.21272	2.09196				0.762992	1.39977
		Biol repl #4	1.20375	1.55052	2.9481	Run #3	Biol repl #4	0.276195	3.15064	1.35488	Run #3
				1.53552	3.73397			0.903644	2.90629	8.67416
		Biol repl #5	1.03246	0.921904	1.68254		Biol repl #5	0.661582	0.348575	3.78488
			0.971033	1.56007	1.24616			0.724158	0.466564	6.43548
		Biol repl #6		1.37923	1.9055		Biol repl #6		1.29954	11.538
				1.26705	1.64393				1.27854
		Biol repl #7			1.81606		Biol repl #7			2.72462
					2.43665
		Biological replicates	5	6	7		Biological replicates	5	6	7
		Technical replicates	2	2	2		Technical replicates	2	2	2
		Realtime PCR runs	3	3	3		Realtime PCR runs	3	3	3

## Sheet: Figure 5
	Figure 5a						Figure 5b						Figure 5c
		Nox	Su/Hox	Su/Hox + R428				Nox	Su/Hox	Su/Hox + R428				Nox	Su/Hox	Su/Hox + R428
	Biol repl #1	0.660847		0.206239	Run #1		Biol repl #1	1.23389	0.675119	0.0187523	Run #1		Biol repl #1	0.971934	0.784002	0.554373	Run #1
		0.934578	0.432985	0.245261				1.5086	0.928655	0.0568465				1.02735	0.913154	0.834469
	Biol repl #2	1.08853	0.748663	0.0372243			Biol repl #2	0.974825	0.548367	0.00821921			Biol repl #2	0.817295	0.846117	0.863896
		1.89525	0.321388	0.429994				0.629909	0.775509	0.00577171				0.806044	1.18833	1.04894
	Biol repl #3	0.928123	0.439029	0.257454			Biol repl #3	1.31332	0.43024	0.0030504			Biol repl #3	0.894361	0.645697	0.517249
		0.62088	0.293694	0.140865				1.36909	0.442336	0.00481989				0.875956	0.978694	0.66385
	Biol repl #4	1.19118	0.642776	0.31044			Biol repl #4	0.713613	0.203516	0.000283025			Biol repl #4	1.4034	0.925901	0.138593
		0.859987	0.974266	0.480426				0.684544	0.172326	0.000846158				0.875956	0.857929	0.888183
	Biol repl #5	1.12692	0.928123	0.0996068			Biol repl #5	0.723575	0.274184	0.000938871			Biol repl #5		1.04169	0.528117
		0.693702	0.718165	0.18079				0.848634	0.261198	0.00122179				1.3277	0.951931	0.389293
	Biol repl #6		0.199214	0.241884			Biol repl #6		0.145916	0.000682546			Biol repl #6		0.96522	0.3389
			0.196471	0.127838					0.0315376	0.0010203					0.828704	0.242983
	Biol repl #7			0.0243892			Biol repl #7			0.00326934			Biol repl #7			0.0283389
				0.0445753						0.00130948						0.295029
	Biol repl #1	1.70314	0.499374	0.649857			Biol repl #1	1.55057	0.181778	0.476529			Biol repl #1	1.46276	0.806332	0.568518
		0.919036	0.606338	0.589758				0.874686	0.288264	0.302887				0.858654	0.755378	0.641089
	Biol repl #2	0.741333	0.822561	0.59799			Biol repl #2	0.810961	0.821072	0.852943			Biol repl #2	0.842184	0.5829	0.583286
		0.68691	0.736212	0.499374				1.31458	1.00364	0.189705				1.18873	0.727506	0.700795
	Biol repl #3	1.18772	0.60215	0.645368			Biol repl #3	1.03386	0.983861	0.261583			Biol repl #3	0.932091	0.867805	0.406803
		0.834043	0.668127	0.446953				1.33592	1.1982	0.357281				0.751972	0.885914	0.895141
	Biol repl #4	1.06304	0.800068	0.524202	Run #2		Biol repl #4	0.97094	0.541366	0.222351	Run #2		Biol repl #4	0.830556	0.649543	0.702013	Run #2
		0.912688	0.706222	0.408439				0.84401	0.550101	0.189351				0.672792	0.682032	0.796507
	Biol repl #5	1.10053	0.668127	0.516985			Biol repl #5	0.618567	0.943115	0.231707			Biol repl #5	1.17288	0.907692	0.412204
		0.851568	0.736212	0.368106				0.645907	0.570127	0.132064				1.28739	0.881908	0.759183
	Biol repl #6		0.60215	0.443865			Biol repl #6		1.10645	0.179857			Biol repl #6		1.16297	0.833839
			0.524202	0.301075					0.82597	0.122364					1.01544	0.816736
	Biol repl #7			0.535216			Biol repl #7			0.237087			Biol repl #7			0.555311
				0.41128						0.179448						0.374041
	Biol repl #1	1.04101	0.661965	0.806462			Biol repl #1	1.44629	0.563683	0.514745			Biol repl #1	1.16098	0.796288	0.396134
		1.34794	0.696029	0.672722				0.945292	0.912338	0.406091				0.786829	0.730947	0.467245
	Biol repl #2	0.99913	0.644974	0.428915			Biol repl #2	0.551173	0.540689	0.272613			Biol repl #2	0.763524	1.18706	0.434521
		0.906522	0.660286	0.787594				0.608756	0.82649	0.440313				0.883866	0.469289	0.360729
	Biol repl #3	0.821743	1.01268	0.658851			Biol repl #3	0.731901	0.79276	0.311717			Biol repl #3	0.753524	0.570195	0.347997
		1.01141	0.88081	0.628752				0.720548	0.746796	0.452262				0.971942	0.597016	0.303916
	Biol repl #4	1.26571	0.812513	0.62266	Run #3		Biol repl #4	0.805	0.688651	0.463245	Run #3		Biol repl #4	0.858783	0.607676	0.452881	Run #3
		1.06351	0.794959	0.737956				2.02541	0.887905	0.345484				2.22614	0.383167	0.484702
	Biol repl #5	0.798035	0.561729	0.646007			Biol repl #5	1.27309	0.57096	0.211107			Biol repl #5	0.594419	0.273441	0.443058
		0.744995	0.532289	0.010078				0.892538	0.74466	0.196835				0.593263	0.381483	0.383018
	Biol repl #6		0.642098	0.468056			Biol repl #6		0.519865	0.181475			Biol repl #6		0.553186	0.367509
			0.615107	0.492317					0.477198	0.302037					0.534043	0.439906
	Biol repl #7			0.623094			Biol repl #7			0.526996			Biol repl #7			0.323536
				0.584913												0.507849
	Biological replicates	5	6	7				5	6	7			Biological replicates	5	6	7
	Technical replicates	2	2	2				2	2	2			Technical replicates	2	2	2
	Realtime PCR runs	3	3	3				3	3	3			Realtime PCR runs	3	3	3
		Nox	Su/Hox	Su/Hox + R428				Nox	Su/Hox	Su/Hox + R428				Nox	Su/Hox	Su/Hox + R428				Nox	Su/Hox	Su/Hox + R428
	Rat #1	1.53665	1.04754	0.166471			Rat #1	0.979315	0.820687	0.870718			Rat #1	1.10125	0.450591	0.485732			Rat #1	26418	18598	9653.7
	Rat #2	0.470757	1.04318	0.502648			Rat #2	1.04062	0.797447	0.712432			Rat #2	1.10093	0.563484	0.223282			Rat #2	15235	38610	11924
	Rat #3	1.08562	1.02372	0.150276	Run #1		Rat #3	0.980069	1.08074	0.596824	Run #1		Rat #3	0.797822	0.733001	0.101845	Run #1		Rat #3	40117	19761	20185
	Rat #4	0.906973	0.594946	0.116573			Rat #4		1.25047	0.489595			Rat #4		0.222145	0.038671			Rat #4	20933	25521	12171
	Rat #5		0.914272	0.215487			Rat #5		0.850144	0.43			Rat #5		0.44				Rat #5	16885	21160	12482
	Rat #1	1.32843	0.535901	0.374969			Rat #1	1.03586	0.801908	0.388133			Rat #1	0.688443	0.904066	0.227328			Rat #6	20586	15819	6533.3
	Rat #2	0.941206	0.581782	0.370347			Rat #2	0.819771	1.1049	0.281719			Rat #2	1.16839	0.954902	0.156497			Rat #7	14999	19693	12905
	Rat #3	1.10728	0.53273	0.286133	Run #2		Rat #3	0.976071	0.936945	0.230047	Run #2		Rat #3	1.28929	0.903249	0.21894	Run #2		Rat #8	24093		9589.7
	Rat #4	0.623089	0.487562	0.196298			Rat #4	1.1683	0.617287	0.251004			Rat #4	0.853875	0.727708	0.127535			Rat #9			9251.6
	Rat #5						Rat #5						Rat #5						Biological replicates	9	7	9
	Biological replicates	4	5	5			Biological replicates	4	5	5			Biological replicates	4	5	5
	Technical replicates	2	2	2			Technical replicates	2	2	2			Technical replicates	2	2	2
	Figure 5 psmad2						Figure 5 psmad3
		Nox	Su/Hox	Su/Hox + R428				Nox	Su/Hox	Su/Hox + R428
	Rat #1	1.25172	0.717925	2.21983			Rat #1	0.632192	1.19415	4.23761
	Rat #2	1.16329	1.42492	1.27078			Rat #2	1.58128	0.766475	4.7328
	Rat #3	1.2434	1.57074	2.56533			Rat #3	1.63933	1.02391	5.94873
	Rat #4	0.341593	1.47633	2.26198			Rat #4	0.850486	0.58021	5.5225
	Rat #5		1.92339	2.24207			Rat #5		0.421295	2.06726
	Biological replicates	4	5	5			Biological replicates	4	5	5

## Sheet: Figure 6
Figure 6b					Figure 6c					Figure 6d					Figure 6e
	Healthy	MCT	MCT + R428			Healthy	MCT	MCT + R428			Healthy	MCT	MCT + R428			MCT	MCT + R428
Rat #1	0.658919	2.02493			Rat #1	0.238243	0.329657			Rat #1	7	57	70		Rat #1	0.701132	0.634342
Rat #2	0.582878	2.27468	1.57735		Rat #2	0.287446	0.352143	0.817094		Rat #2	5	16	68		Rat #2	0.704773	0.715595
Rat #3	0.664091	0.956885	3.35744		Rat #3	0.276879	0.346475	0.609556		Rat #3	5	62	110		Rat #3	0.859469	0.475127
Rat #4	0.584097	1.41839	3.8028		Rat #4	0.259729	0.224415	0.99001		Rat #4	3	16	71		Rat #4	0.566583	0.461703
Rat #5	0.599732	1.13149	1.55114		Rat #5	0.276456	0.277351	0.31114		Rat #5	2	44	77		Rat #5	0.79766	0.59833
Rat #6			3.03176		Rat #6			0.66824		Rat #6	3		47		Rat #6		0.608646
Biological replicates	5	5	5		Biological replicates	5	5	5		Biological replicates	6	5	6		Biological replicates	5	6
Figure 6g					Figure 6h					Figure 6i					Figure 6j
	Nox	Su/Hox	Su/Hox + R428			Nox	Su/Hox	Su/Hox + R428			Nox	Su/Hox	Su/Hox + R428			Su/Hox	Su/Hox + R428
Rat #1	0.550657	3.83203	3.52029		Rat #1	0.285766	0.807987	0.771143		Rat #1	0	31.0345	32.0261		Rat #1	0.971184	0.732332
Rat #2	0.523188	4.16703	3.5715		Rat #2	0.241029	0.967703	0.839213		Rat #2	0.847458	24.1379	35.1852		Rat #2	1.22862	0.740375
Rat #3	0.52504	3.48146	3.56		Rat #3	0.3036	0.780685	0.81725		Rat #3	0	32.9787	32.3529		Rat #3	0.953606	0.579956
Rat #4	0.562969	4.45907	3.58917		Rat #4	0.232391	0.864	0.797833		Rat #4	0.847458	32.4074	35.8209		Rat #4	0.925196	0.929859
Rat #5	0.583945	5.09745	2.73934		Rat #5	0.347835	1.38425	0.536529		Rat #5	0.340621	33.0275	33.6		Rat #5	0.830347	0.67974
Rat #6	0.654325	3.68014	3.43008		Rat #6	0.373241	0.778614	0.748984		Rat #6	0.312785	29.0323	41.6667		Rat #6	0.838737	0.926809
Rat #7	0.540932	4.5784	3.46331		Rat #7	0.265487	0.85304	0.940294		Rat #7	0.246582	25.4386	42.5532		Rat #7	0.915182	0.790053
Biological replicates	7	7	7		Biological replicates	7	7	7		Rat #7			43.4783		Rat #8	0.723078	0.796202
										Biological replicates	7	7	8		Biological replicates	8	8
Figure 6m					Figure 6n
	Nox	Su/Hox	Su/Hox + R428			Nox	Su/Hox	Su/Hox + R428
Rat #1	0	0	10.8696		Rat #1	0	1.02041	1.13636
Rat #2	0	0	7.69231		Rat #2	0	2.5641	0
Rat #3	0	1.96	14.5161		Rat #3	1.1236	1.23457	1.38889
Rat #4	2.5641	0	8.57143		Rat #4	0	1.28205	3.84615
Rat #5	0	1.92	17.8082		Rat #5	0	3.22581	1.19048
Rat #6	0.00017394	0.288184	7.79221		Rat #6	1.25	1.17647	3.26087
Rat #7	0.04563	0.31072	9.34523		Rat #7	1.03	1.75	2.45
Biological replicates	7	7	7		Biological replicates	7	7	7
Figure 6p					Figure 6q
	Nox	Su/Hox	Su/Hox + R428			Nox	Su/Hox	Su/Hox + R428
Rat #1	1.099	1.27805	0.507013		Rat #1	0.877677	0.79018	0.489746
Rat #2	1.0959	0.607195	1.05346		Rat #2	1.45117	0.594686	0.85346
Rat #3	0.889526	0.649636	0.786248		Rat #3	0.989732	1.00868	0.471569
Rat #4	1.12022	0.804463	0.604098		Rat #4	1.06502	0.955758	0.481601
Rat #5	0.795355	1.10501	0.473588		Rat #5	0.949847	1.16759	0.354756
Rat #6	0.89	1.21	0.950182		Rat #6	0.666563	0.652881	0.316718
Rat #7	0.95	1.05	0.59		Rat #7	1.04658	0.921746	0.698545
Biological replicates	7	7	7		Biological replicates	7	7	7

## Sheet: Figure 7
Figure 7a										Figure 7b									Figure 7c								Figure 7d
											R428											R428					n.c.	BMP2 10ng	BMP4 10 ng	BMP6 10ng	BMP9 10ng	BMP10 10ng	Gas6 200ng
										DMSO	50 nM	500 nM	1µM	2.5 µM							DMSO	10 nM	500 nM	1µM	2.5 µM		0.980315	1.3384	1.72978	1.81836	1.45651	1.62455	2.64728
										0.836646	0.802908	0.760521	0.573622	0.555709							1.35482		0.691645		0.355545		0.982462	0.629205	1.88386	1.8044	1.79796	1.83125	2.56031
										1.23555	1.04154	0.706317	0.665748	0.570284					Run#1	Run #1	0.833991		0.762127		0.180254		1.03722	0.491231	2.15444	2.06961	2.11256	2.24732	2.68379
										0.927807	0.75593	0.504703	0.587679	0.551829							0.811186		0.863402		0.373222
										Biological replicates	1										0.892974	0.868555	0.977175	0.88068	0.672073
										Independent runs	3								Run#2	Run #2	1.10703	0.899185	0.715334	0.695773	0.542122
																					0.936385	0.898241	0.671367	0.508801	0.709647
											R428								Run#3	Run #3	1.03181	0.917115	0.541553	0.690242	0.617784
										DMSO	50 nM	500 nM	1µM	2.5 µM							1.03181	0.867643	0.644018	0.657551	0.54532
										0.964908	0.654913	0.510181	0.432626	0.353057							0.967922	1.13521	0.689185	0.544484	0.477298
										1.21863	1.05148	0.72146	0.461342	0.241796					Run#4	Run#4	0.896865	1.00206	0.511556	0.583564	0.351833
										0.816457	0.676078	0.513802	0.489824	0.256216							1.13521	0.922079	0.415512	0.533279	0.409792
										Biological replicates	1								Biological replicates	1
										Independent runs	3								Technical replicates	2-3
																			Real-time PCR runs	1
										Figure 7g									Independent runs	4
																			Figure 7h left							Figure 7i									Figure 7j
																					co	LDN	Gas6	Gas6 +LDN
																					0.810872	0.508933	6.52858	0.934136											DMSO	R428	BMP9+R428	Gas6+R428
																			Run#1	Run #1	1.08036	0.535001	4.28513	0.753687											96.7713	64.5932	86.6341	0.353057
																					1.10877	0.420667	5.26976	0.983116											97.6281	85.1098	82.4881	0.241796
																																			117.988	66.6428	82.6585	0.256216
																				Run #1	1.10592	0.447782	4.71368	0.551134											Biological replicates	1
																			Run#2		1.11958	0.415509	4.53451	0.545622											Independent runs	3
Figure 7e																				Run #2	0.75911	0.374676	4.45291	0.370611
																					1.01539	0.404937	3.81493	0.484146											DMSO	R428	BMP9+R428	Gas6+R428
																				Run #1	0.612708	1.66523	7.55775	0.578319											0.918673	0.128869	0.484031	0.728875
																			Run#3		1.74324	0.842299	6.5915	0.526653											0.954878	0.10738	0.466225	0.625958
																				Run #2	0.678895	0.906666	7.17956	0.38168											1.12645	0.16436	0.38087	0.611978
																					0.965155	0.809494	9.73874	0.332618											Biological replicates	1
																			Biological replicates	1															Independent runs	3
																			Technical replicates	2-3
																			Real-time PCR runs	1-2
																			Independent runs	3
																			Figure 7h right
																					co	LDN	Gas6	Gas6 +LDN
																					1.02121	0.849138	18.0596	0.73232
																			Run#1	Run #1	1.05603	0.849495	9.42142	0.389922
										Figure 7g											0.922763	0.90426	9.8	1.05158
											co	LDN	Gas6	Gas6 +LDN	BMP9	BMP9 +LDN
										Run #1	0.652975	0.005868	0.926755	0.010758	2.69503	0.182138				Run #1	0.982187	0.645231	17.8357	0.65295
										Run #2	1.1474	0.018367	1.24259	0.019344	3.52415	0.0279752			Run#2		1.14265	0.56786	18.232	0.65958
										Run #3	1.19962	0.070022	3.24107	0.016126	3.16945	0.00368				Run #2	0.801161	0.624075	16.0581	0.543746
										Run #4	1.32033	0.042853	3.39426	0.057271							1.074	0.559464	16.8151	0.612118
										Run #5	1.48429	0.014353	3.0482	0.025756						Run #1	0.619636	0.749732	16.7487	0.366705
Figure 7f										Run #6	1.69538	0.021435	2.47393	0.02356					Run#3		1.83084	0.450124	15.4729	0.36952
										Biological replicates	1									Run #2	0.755764	0.535274	5.41761	0.400861
										Independent runs	3-6										0.793757	0.428949	23.5311	0.368717
																			Biological replicates	1
																			Technical replicates	2-3
																			Real-time PCR runs	1-2
																			Independent runs	3

## Sheet: Figure 8
	Figure 8a										Figure 8b								Figure 8e
																				si ctrl	si AXL	si BMPR2	si ctrl BMP9	si AXL BMP9	si BMPR2 BMP9	si ctrl Gas6	si AXL Gas6	si BMPR2 Gas6
											R428	BMP9	BMP9+R428	Gas6	Gas6+R428				Run #1	1.0873	0.701933	1.73878	18.568	3.514	1.73062	7.3713	3.04643	4.08969
											1.40375	2.42729	0.63692	2.43214	0.699749					0.814523	0.359341	2.02991	16.39	3.846	1.91245	4.20695	2.63451	5.04079
											1.16691	2.19479	0.91352	2.42479	1.56126					1.04893	0.650886	2.41248	15.0821	3.98116	1.35693	11.617	2.69099	3.10533
											0.727245	2.22086	1.73452	1.90015	1.37013				Run #2	1.29326	0.323086	1.2389	11.4483	3.17209	2.79006	3.63541	3.26497	2.61176
											0.702096	3.27522	1.57584	2.05284	1.45615					1.10955	0.451984	1.25519	15.6189	2.65248	1.84704	3.29292	2.43821	2.38684
											Biological replicates	1								0.597197	0.354453	1.51742				3.94158	2.51787	2.16408
											Independent runs	4							Run #3	0.755065	0.873816	2.05218	10.3078	2.17446	2.09937	6.45467	1.76712	3.41999
																				1.24494	0.48004	2.33492	11.6815	1.89452	2.88448	3.88839	2.56713	2.46123
																					0.289053	2.00837				6.58997	2.14009	2.19559
																			Run #4	1.14454	1.0162
											R428	BMP9	BMP9+R428	Gas6	Gas6+R428					0.855459	0.981586
											0.452679	11.6315	6.9435	3.31742	0.454257					0.879509	1.00221
											1.64257	9.60966	4.30002	6.28253	1.87148				Run #5	1.25927	1.0913
											1.4747	6.9335		7.02613						0.740734	0.908703
											0.430045	10.3386	5.63804	8.15908	3.83917				Run #6	1.19217	0.863386
											Biological replicates	1								0.807826	1.13661
											Independent runs	4							Biological replicates	1
																			Technical replicates	2-3
																			Realtime PCR runs	3-6
																			Independent runs	3-6
											Figure 8d
											si ctr	si ctrl BMP9	si AXL BMP9	si BMPR2 BMP9					Figure 8e
											0.658973	8.30166	7.07578	3.42511
											1.36693	8.08151	6.30524	3.11928						si ctrl	si AXL	si BMPR2	si ctrl BMP9	si AXL BMP9	si BMPR2 BMP9	si ctrl Gas6	si AXL Gas6	si BMPR2 Gas6
											0.974094	7.31183	5.3594	2.49261					Run #1	0.707307	0.522446	0.602326	17.462	1.093	0.801452	1.60304	1.04806	1.15085
											Biological replicates	1								0.849753	0.3196	0.594631	15.308	1.093	0.950686	1.32339	0.781336	0.981602
											Independent runs	3								0.919044	0.532393	0.673279	14.684	0.318	1.24786	5.94946	0.830237	0.880032
											si ctr	si ctrl Gas6	si AXL Gas6	si BMPR2 Gas6					Run #2	1.22422	0.330426	0.762636	25.05	2.709	1.13512	1.42841	1.68424	1.15958
											1.19528	2.69327	0.720216	1.45867						0.945179	0.48119	0.961332	33.961	2.989	1.74551	1.91275	1.4918	0.905422
											0.793304	2.41767	0.772459	1.5193						0.830606	0.445086	0.999778				1.98256	1.45587	0.772666
											1.01142	2.31694	0.850708	1.33846					Run #3	0.404317	0.251081	0.582198	12.095	3.992	1.00291	5.82412	1.03855	1.39436
											Biological replicates	1								1.23411	0.341055	0.69441	13.043	4.246	1.89541	3.90619	1.79033	1.49058
											Independent runs	3								1.36157	0.448336	1.0145				6.14187	1.08137	1.10305
																			Run #4	1.138	0.535
																				0.963	1.423
																				0.899	1.042
																			Run #5	1.051	1.027
																				0.949	0.973
																			Run #6	1.048	1
																				0.952	1.246
																			Biological replicates	1
																			Technical replicates	2-3
																			Realtime PCR runs	3-6
																			Independent runs	3-6

## Sheet: Figure 9
Figure 8a				Figure 8b					Figure 8j
	Donor	IPAH			Donor	IPAH				DMSO	R428	DMSO BMP9 + Gas6	BMP9 + Gas6/R428
Biol repl #1	0.499666	0.289869		Biol repl #1	1.05754	0.535114
	0.775621	0.408678			0.861785	0.516458				1.05	0.178571	1.51685	0.02
	1.58987				1.08909	0.531094			Run #1	1.37363	0.0925926	2.175	0.0263158
				Biol repl #2	1.14097	0.44419				1.5098	0.195652	2.86047	0.08
Biol repl #2	0.692093	0.36185			1.00637	0.476535			Average	1.31114	0.155605	2.18411	0.0421053
	0.604349	0.543005			1.08468	0.466594
				Biol repl #3	0.8813	0.590784			Run #2	1.81944	0.555556	2.36842	0.0789474
Biol repl #3	1.07851	0.548455			0.972357	0.599497				3.275	0.309859	2.46	0.321429
	1.8576	0.721483			0.905905	0.675557				1.44681	0.113402	2.7037	0.30303
	1.32768	0.23798		Biol repl #4		0.349535			Average	2.18042	0.326272	2.51071	0.234469
						0.382763
Biol repl #4	1.99867	0.189917				0.370676				1.25	0.894737	2.91667	0.181818
	1.69754	0.115298		Biol repl #5		1.08741			Run #3	1.25	1.22222	3.27273	0.130435
	0.236336	0.114143				1.16993				0.848837	0.25	1.95238	0.444445
						0.993126			Average	1.11628	0.788986	2.71392	0.252233
Biol repl #5	0.38131	0.415642		Biol repl #6		0.369025
	0.404282	0.10288				0.420136				0.538462	0.142857	1.7125	0.166667
						0.385048			Run #4	1.02439	0.318182	1.20548	0.04
Biol repl #6	0.654759	0.922378		Biol repl #7		1.11629				0.93617		2.19512	0.0714286
	0.537172	0.411521				1.18546			Average	0.994877	0.602831	2.28126	0.183861
						1.17729			Biological replicates	1
Biol repl #7	1.40351	0.227417		Biological replicates	3	7			Technical replicates	3
	1.26878	0.196015		Real-time PCR runs	1	1			Independent experiments	4
	0.846107	0.654703
Biol repl #8		0.529765
		0.447214		Figure 8d
Biol repl #9		0.797435			Donor	IPAH
		0.283032		Biol repl #1	1.133	0.354586
		0.687252		Biol repl #2	0.767532	0.933005
Biol repl #10		0.197984		Biol repl #3	0.689954	0.21816
		0.119		Biol repl #4	1.40951	0.352501
Biological replicates	7	10		Biol repl #5		0.642764
Real-time PCR runs	3	3		Biological replicates	4	5
	Figure 8c
										Axl	BMPR2
										1.133	1.18404
										0.767532	0.852976
										0.689954	0.922955
										1.40951	1.04003
										0.354586	0.321349
										0.933005	0.253761
										0.21816	0.237291
										0.352501	0.309326
										0.642764	0.313693
										Biological replicates	9

## Sheet: Supplementary Figure 1
	Supplementary Figure 2b																	Run#1							Run#2
			Nox	Su/Hox								Supplementary Figure 2d
		Rat #1	0.505425	1.82873
		Rat #2	1.43941	2.34882									Healthy	MCT
	Run#1	Rat #3	0.785707	2.76138								Rat #1	0.53115	1.57418
		Rat #4	1.26946	2.67038								Rat #2	0.914958	1.31166
		Rat #5	0.859444	2.52958							Run#1	Rat #3	1.03239	2.08277
		Rat #6	0.750734	3.23219								Rat #4	1.52151	0.658304
	Run#2	Rat #7	1.05586	3.12947								Rat #5	1.06398	1.49138
		Rat #8	1.33396	1.79797							Run#2	Rat #6	0.901736	1.41386
		Rat #9		1.96988								Rat #7	0.844587	1.60604
		Biological replicates	8	9								Rat #8	1.1897	1.25644
												Biological replicates	8	8
																				Supplementary Figure 2e and 2f
																						NOX	HOX
																					Mouse #1	0.423921	4.42997
																					Mouse #2	0.7653	7.20105
																				Run#1	Mouse #3	1.28435	7.05118
																					Mouse #4	1.52643	4.51023
																					Biological replicates	4	4
	Supplementary Figure 2g					Supplementary Figure 2g					Supplementary Figure 2g					Supplementary Figure 2g
		NOX	HOX				NOX	HOX				Healthy	MCT				Healthy	MCT
	Biol repl #1	0.629491	3.5114			Biol repl #1	0.26848	1.08688			Biol repl #1	1.30276	1.26714			Biol repl #1	1.1906	1.27606
		0.941857	0.921428				0.547097	4.14652				0.927599	1.43552				1.75527	1.24979					Healthy	MCT
	Biol repl #2	4.74055	23.115			Biol repl #2	1.57129	0.975623			Biol repl #2	0.737939	1.22397			Biol repl #2	0.934127	1.30287				Rat #1	0.847885	1.82182
		3.24166	19.9275				2.69971	0.90181				0.28353	0.865481				0.392752	1.20722			Run#1	Rat #2	1.0012	1.2244
	Biol repl #3	0.126136	5.38921	Run#1		Biol repl #3	0.503638	2.51236	Run#1		Biol repl #3	1.29376	2.08721	Run#1		Biol repl #3	0.737999	1.476	Run#1			Rat #3	1.15091	1.3424
		0.797379	3.27175				0.895195	2.31037				1.73096	1.30276				0.927675	0.665122				Rat #4	0.960046	3.11973
	Biol repl #4	0.0832301	0.180326			Biol repl #4	0.892254	1.71057			Biol repl #4	0.665068	1.81702			Biol repl #4	0.896075	1.63772			Run#2	Rat #5	1.5976	3.82989
		0.0293168	0.335939				0.900216	1.95676				1.82966	1.80447				0.669748	1.476				Rat #6	0.442351	3.01964
	Biol repl #5	0.0369178	4.29168			Biol repl #5	0.722123	1.77765			Biol repl #5	0.39272	2.44795			Biol repl #5	1.37716	1.20722				Biological replicates	6	6
		0.0504879	5.94638				0.947939	1.9997				0.835999	2.26824				1.1186	1.64911
	Biol repl #6	0.629491	17.9775			Biol repl #6	0.589522	5.07349			Biol repl #1	1.30385	1.78111			Biol repl #1	1.40319	1.47295				Run#1								Run#2
		0.941857	18.3969				0.274898	5.53433				1.81854	2.08895				0.711389	1.21311
	Biol repl #1	1.00816	2.81185			Biol repl #1	1	4.30549			Biol repl #2	0.97453	1.78111			Biol repl #2	0.645599	1.10858
		1.50844	1.58163				0.543532	4.25659				1.03726	1.92223				0.701595	1.30922
	Biol repl #2	1.89806	18.51			Biol repl #2	0.683565	14.5908			Biol repl #3	0.854279	1.14296	Run#2		Biol repl #3	0.706475	1.62305	Run#2
		2.59585	15.9575				0.671179	11.7063				0.954474	1.11944				0.726337	1.44264
	Biol repl #3	0.404028	4.31556	Run#2		Biol repl #3	0.129986	8.84951	Run#2		Biol repl #4	0.791564	1.53984			Biol repl #4	1.04878	0.783883
		0.842536	2.61994				0.368838	5.80702				0.872229	1.05174				1.75165	0.542882
	Biol repl #4	0.266595	0.711116			Biol repl #4	1.2746	6.53555			Biol repl #5	0.674915	1.4268			Biol repl #5	1.10858	1.82603
		0.18781	0.538025				0.992111	5.80712				0.71836	1.32205				1.19641	1.44264
	Biol repl #5	0.768403	6.87336			Biol repl #5	1.45471	6.28838			Biological replicates	5	5			Biological replicates	5	5
		1.26149	11.1165				1.67109	6.02739			Technical replicates	2				Technical replicates	2
	Biol repl #6	1.00816	14.3959			Biol repl #6	1.29903	9.47774			Realtime PCR runs	2				Realtime PCR runs	2
		1.50844	14.7318				1.43447	8.38058
	Biological replicates	6	6			Biological replicates	6	6
	Technical replicates	2				Technical replicates	2
	Realtime PCR runs	2				Realtime PCR runs	2
	Supplementary Figure 2h
		NOX	HOX
	Biol repl #1	1.30092	1.9179
		0.726746	2.28078
		0.972337	2.09149
	Biol repl #2	0.798057	2.97322
		0.794473	3.05342
		0.853415	2.85933
	Biol repl #3	0.88959	2.41635
		0.796752	2.28078
		0.895864	2.09149
	Biological replicates	1
	Technical replicates	3
	Realtime PCR runs	3
	Independent experiments	3

[truncated: 7 more sheets: Supplementary Figure 2, Supplementary Figure 3, Supplementary Figure 4, Supplementary Figure 5, Supplementary Figure 6, Supplementary Figure 7, Supplementary Figure 8]
